# Supplementary material for: The Many Faces of G Protein-Coupled Receptor 143, an Atypical Intracellular Receptor
Source: Front Mol Biosci. 2022 Apr 12;9:873777. doi: 10.3389/fmolb.2022.873777 (PMC9039016; doi:10.3389/fmolb.2022.873777)
Supplement: Supplementary file 1 [file Table2.XLSX]

## Sheet: Blatt1
Deletion_entire_exons_and_large_deletions_for_GPR143_coding_region
Exon_position	Mutation	DNA_level	Genetic_consequence	OA1_phenotype?	Other_observations	Country	Ethnic_group	Reference
1	del	del; ex.1	Truncated protein	Yes	Open-angle glaucoma	North American	European (non-Finnish)	Schnur et al., 1998
1	del	del(1000bp; ex.1)	Truncated protein	Yes	x	European	European (non-Finnish)	Schiaffino et al., 1995
1	del	del(900bp; ex.1)	Truncated protein	Yes	x	European	European (non-Finnish)	Schiaffino et al., 1995
1	del+ins	del(5000bp; ex.1+insTCATGT)	Truncated protein	Yes	x	x	European (non-Finnish)	Schnur et al., 1998
1	del	del(4800bp; ex.1)	Truncated protein	Yes	x	Canada	Canadian	Bassi et al., 2001
1	del	29bp nt. 225-253	Truncated protein	Yes	x	Germany	European (non-Finnish)	Rudolph et al., 2001
1-2	del	del; ex.1-2	Truncated protein	Yes	Iris hyperpigmentation without translucency	Chinese	East Asian	Xiao et al., 2009
1-5	del	del(788000bp; ex.1-5, ex.1 of SHROOM2)	Truncated protein	Yes	x	France	European (non-Finnish)	Morice-Picard et al., 2016
1-8	del	del; ex.1-8	Truncated protein	Yes	x	North American	American	Burns et al., 1998
1-9	del	del(700 000bp; ex.1-9)	Truncated protein	Yes	OCA1	England, France	European (non-Finnish)	Tijmes et al., 1998; Lasseaux et al., 2018
1-9+	del	del; ex1-9+other continous genes	Truncated protein	Yes	x	x	x	Schaefer et al., 1993; Schnur et al., 1998; Bassi et al., 1999
2	del	del; ex.2	Truncated protein	Yes	x	Denmark, North American, Italy	European (non-Finnish), American	Schnur et al., 1998; Rosenberg & Schwartz 1998; Mauri et al., 2017
2	del	del(218bp; ex.2)	Truncated protein	Yes	x	Canada, European	Canadian, European (non-Finnish)	Bassi et al., 1995; Schiaffino et al., 1995
2	del	del(668bp; ex.2)	Truncated protein	Yes	x	China	East Asian	Li et al., 2018
2	del	del(900bp; ex.2)	Truncated protein	Yes	x	Canada	Canadian	Bassi et al., 1995
2	del	del(1000bp; ex.2)	Truncated protein	Yes	x	Canada	Canadian	Bassi et al., 1995
2	del	del(1012bp; ex.2)	Truncated protein	Yes	x	Italy	European (non-Finnish)	Micale et al., 2009
2	del	del(3100bp; ex.2)	Truncated protein	Yes	x	Netherlands, Canada	European (non-Finnish), Canadian	Bassi et al., 1995; Schiaffino et al., 1995
2-3	del	del(g.1103_7266del6164bp; ex.2-3)	Truncated protein	Yes	Congenital Nystagmus	China	East Asian	Fang et al., 2008
2-8	del	del; ex.2-8	Truncated protein	Yes, partial	Possibly manifesting female in pedigree	North American	European (non-Finnish)	Schnur et al., 1998; Schiaffino et al., 1995; Lam et al., 1997; Bassi et al., 2001
3	del	del(1172bp; ex.3)	Truncated protein	Yes	x	North American	American	Bassi et al., 2001
3	del	del; ex.3	Truncated protein	Yes	OCA1	France	European (non-Finnish)	Lasseaux et al., 2018
3-9	del	del; ex.3-9	Truncated protein	Yes	Congenital Nystagmus	China	East Asian	Liu et al., 2016
4	del	del; ex.4	Truncated protein	Yes, partial	x	North American, Italian	European (non-Finnish)	Schnur et al., 1998; Schnur et al., 1994; Mauri et al., 2017
4-5	del	del; ex.4-5	Truncated protein	Yes	x	England	European (non-Finnish)	Bassi et al., 2001
4-8	del	del(10 kb; ex.4-8)	Truncated protein	Yes	x	Germany, Canada	European (non-Finnish), Canadian	Schiaffino et al., 1995; Bassi et al., 1995
6	del	del; ex.6	Truncated protein	Yes	x	France	European (non-Finnish)	Faugere, V., Tuffery, S., Claustres, M. IURC, Montpellier, France, 2001. [Unpublished mutations]; Oetting 2002
7	del	del; ex.7	Truncated protein	Yes	x	Europe	European (non-Finnish)	Preising et al., 2011
7-8	del 1 amino acid	del(3bp; ex.7-8, p.delT290)	loss of 1 amino acid	Yes		England	European (non-Finnish)	Schiaffino et al., 1995
7-8	del	del; ex.7-8	Truncated protein	Yes	x	France	European (non-Finnish)	Oetting, 2002; Faugere, V., Tuffery, S., Claustres, M. IURC, Montpellier, France, 2001. [Unpublished mutations]
8	del	del(g.25985_26546del562bp; ex.8)	Truncated protein	Yes	Congenital Nystagmus	China	East Asian	Fang et al., 2008
Gene	gene del	del(700000bp) incl. entire gene	No protein	Yes	x	Netherlands	European (non-Finnish)	Tijmes et al., 1998
Gene	gene del	del(97000bp) incl. entire gene	No protein	Yes	Congenital Nasal Pyriform Aperture Stenosis	North American	American	Somsen et al., 2014
	del	37bp nt. 222-258	Truncated protein	Yes	Congenital Nystagmus	China	East Asian	Zhou et al., 2008
