# Supplementary material for: The Many Faces of G Protein-Coupled Receptor 143, an Atypical Intracellular Receptor
Source: Front Mol Biosci. 2022 Apr 12;9:873777. doi: 10.3389/fmolb.2022.873777 (PMC9039016; doi:10.3389/fmolb.2022.873777)
Supplement: Supplementary file 2 [file Table3.XLSX]

## Sheet: Blatt1
Splicing_mutations_for_GPR143
Intron donor=ds, acceptor splice site=as, splice region variant=sp, positive integers refer to a 3' (downstream) location, negative integers refer to a 5' (upstream) location.
Mutation	DNA_level	OA1_phenotype?	Other_observations	Country	Ethnic_group	Reference
as	24422G>C	Yes	x	China	East Asian	Cai et al., 2013
as	c.1121-1G>A	Truncated protein	x	x	European (non-Finnish)
sp	c.1121-4C>G	x	x	x	European (non-Finnish)
sp	c.251-3T>C	x	x	x	East Asian
sp	c.251-7C>T	x	x	x	Ashkenazi Jewish
sp	c.360+5G>T	Yes	Congenital Nystagmus	China	East Asian	Gao et al., 2020
sp	c.360+7C>T	x	x	x	Latino/Admixed American
sp	c.361-8G>A	x	x	x	South Asian
ds	c.455+3A>G; int.3	Yes	Loss of function	x	Latino/Admixed American	Paavo et al., 2018; Sepúlveda-Vázquez et al., 2014
sp	c.455+5T>C	x	x	x	Latino/Admixed American
sp	c.455+7A>C	x	x	x	African/African American
sp	c.455+7A>T	x	x	x	European (non-Finnish)
ds	c.455+1G>C; int.3	Yes	x	Belgium	European (non-Finnish)	Bassi et al., 2001
sp	c.456-8T>A	x	x	x	European (non-Finnish)
ds	c.56+1G>T	Truncated protein	x	x	African/African American
sp	c.56+7G>A	x	x	x	European (non-Finnish)
sp	c.659-6T>C	x	x	x	Latino/Admixed American
sp+ins	c.767+3_767+4insTTAATAATTTAATT	x	x	x	African/African American
sp+del	c.767+5_767+6delCC	x	x	x	African/African American
sp+dup, as	c.768-5_768-2dupAACA	Truncated protein	Benign	x	African/African American	Nykamp et al., 2017
sp	c.885+4G>A	x	x	x	East Asian
sp	c.885+8A>G	x	x	x	East Asian
sp+dup	c.886-3dupC	x	x	x	European (non-Finnish)
sp	c.-4A>G	x	x	x	East Asian
sp	c.658+1G>A	Yes	x	China	East Asian	Fang et al., 2008
sp	c.658+1G>T	No	X-linked congenital Congenital Nystagmus	China	East Asian	Hu et al., 2011
sp	c.658+2T>G	Yes	x	China	East Asian	Jia et al., 2017
sp	c.360+1G>C	Yes	x	China	East Asian	Han et al., 2015
sp	c.659-1G>A	Yes	x	China	East Asian	Han et al., 2015
as	c.250-1G>C; int.1	Yes	x	x	European (non-Finnish)	Schnur et al., 1998
sp	agrac; new SnaBI site; int.1	Partial	x	North America	American	Schnur et al., 1998
ds	c.+1G>A; int.2	Yes	OCA1	France	European (non-Finnish)	Lasseaux et al., 2018
ds	c.+1G>C; int.2	Yes	Congenital Nystagmus	China	East Asian	Han et al., 2015
ds	c.+5G>A; int.2	Yes	x	Slovenia	European (non-Finnish)	Podkrajšek et al., 2012
ds	c.360+5G>C; int.2	Yes	x	England	European (non-Finnish)	Schiaffino et al., 1995
ds	c.-1G>A; int.2	Yes	x	Denmark	European (non-Finnish)	Rosenberg & Schwartz, 1998
ds	c.885+1G>A, int.7	Yes	x	South Africa	African	Bassi et al., 2001
sp	g.939G >A, ex.8	Yes	x	China	East Asian	Mao et al., 2021
sp	547+2T>A; ex.4	Yes	x	France, Canada	European (non-Finnish), Canadian	Mayeur et al., 2006
sp	886-2A>T; ex.8	Yes	x	France, Canada	European (non-Finnish), Canadian	Mayeur et al., 2006
ds	c.-1G>C; int.3	Yes	x	North America	American	Hegde et al., 2002
as	c.-3T>G, int.3	Yes	OCA1	France	European (non-Finnish)	Lasseaux et al., 2018
ds	c.+1G>C; int.4	Yes	OCA1	Italy	European (non-Finnish)	Mauri et al., 2017
ds	c.+2T>A; int.4	Yes	x	France, Canada	European (non-Finnish), Canadian	Mayeur et al., 2006
ds	c.+1G>A; int.5	Yes	Congenital Nystagmus	China	East Asian	Fang et al., 2008
ds	c.+1G>T; int.5	Yes	Congenital Nystagmus	China	East Asian	Hu et al., 2011
ds	c.+2T>G; int.5	Yes	x	China	East Asian	Jia et al., 2017
as	c.-131T>G; int.5	Yes	x	Japan	East Asian	Naruto et al., 2015
as	c.-1G>A; int.5	Yes	Congenital Nystagmus	China	East Asian	Han et al., 2015
as	c.-1G>C; int.6	Yes	x	China	East Asian	Cai et al., 2013
ds	c.+748G>A; int.7	Yes	x	Europe	European (non-Finnish)	PMID: 16550551
as	c.-2A>G; int.7	Yes	OCA1	France	European (non-Finnish)	Lasseaux et al., 2018
as	c.-2A>T; int.7	Yes	x	France, Canada	European (non-Finnish), Canadian	Mayeur et al., 2006
as	c.-1G>T; int.7	Yes	OCA1	France	European (non-Finnish)	Lasseaux et al., 2018
sp+del	c.768-2_769delAGTT	Yes	Blue cone (S cone) monochromatism (BCM)	Italy	European (non-Finnish)	Iarossi et al., 2021
sp	c.659-2A>C, int.5	Yes	x	China	East Asian	Li et al., 2018
sp	c.659-3C>G, int.5	Yes	x	Korea	East Asian	Rim et al., 2017
sp	c.659-131T>G, int.5	Yes	x	Korea	East Asian	Rim et al., 2017
sp	c.659-1 G>A; int.5	Partial	x	England	European (non-Finnish)	Campbell et al., 2019
