# Supplementary material for: The Many Faces of G Protein-Coupled Receptor 143, an Atypical Intracellular Receptor
Source: Front Mol Biosci. 2022 Apr 12;9:873777. doi: 10.3389/fmolb.2022.873777 (PMC9039016; doi:10.3389/fmolb.2022.873777)
Supplement: Supplementary file 3 [file Table6.XLSX]

## Sheet: GPR143_mutations.csv
Other_mutations_for_GPR143
Position	Transcript	Mutation	DNA_level	OA_phenotype?	Other_observations	Country	Ethnic_group	Reference
	Coding_region	ins+del	CTTCCCGATTgcAG_IE_^(121)ATGTGGAT(p.Met121)	Yes	OCA1	France	European (non-Finnish)	Lasseux et al., 2018
	Coding_region	ins+del	c.288_290delAAAins207bp	Yes	x	Europe	European (non-Finnish)	Preising et al., 2011
	Coding_region	ins+del	c.333_360+14del42insCTT	Yes	x	China	East Asian	Zou et al., 2017
1	Exon	ins+del	del 5'ex.1 to part in.1, ins TCATGT	Yes	x	North America	American	Schnur et al., 1998
1	Exon	complex_mutation	Rearrangement of ex.1	Yes	OCA1	France	European (non-Finnish)	Lasseux et al., 2018
1.2	Intron, Exon	ins+del	del. 218bp part in.1 and ex.2,ins 32bp	Yes	x	Canada	Canadian	Bassi et al., 1995
3.4	Intron	Missense	c.455+3A>G	Yes	x	Mexico	Latino/ Admixed American	Delgado et al., 2019
