# Supplementary material for: The Many Faces of G Protein-Coupled Receptor 143, an Atypical Intracellular Receptor
Source: Front Mol Biosci. 2022 Apr 12;9:873777. doi: 10.3389/fmolb.2022.873777 (PMC9039016; doi:10.3389/fmolb.2022.873777)
Supplement: Supplementary file 4 [file Table4.XLSX]

## Sheet: Blatt1
Insertion_mutations_for_GPR143
Position	Transcript	Mutation	DNA_level	OA1_phenotype?	Other_observations	Country	Ethnic_group	Reference
		ins	c.215_216 ins CGCTGC (p.71-72insAA)	Yes	TM2 affected	China	East Asian	Jia et al., 2017
1	Exon	ins	c.180insC	Yes	x	North American	American	Bassi et al., 2001
1	Exon	ins+dup, fs	c.163_170dupGCGGGCCC; p.G58fsX29	Yes	x	France, Canada	European (non-Finnish), Canadian	Mayeur et al., 2006
3	Exon	ins	c.445ins7bp	Yes	x	North American	American	Schiaffino et al., 1995
3	Exon	ins	c.505ins7bp	Yes	x	European (non-Finnish)	European (non-Finnish)	Schiaffino et al., 1995
4	Exon	ins+fs	c.601_602insT;p.P201fsX24	Yes	x	France, Canada	European (non-Finnish), Canadian	Mayeur et al., 2006
8	Exon	ins	c.932insCG	Yes	x	Netherlands	European (non-Finnish)	Bassi et al., 2001; Schiaffino et al., 1995
16	Codon	ins	GGGAC^(16)GCAGCgacgcagcCACGCAGCTC	Yes	Congenital Nystagmus	China	East Asian	Han et al., 2015
56	Codon	ins	CCCGCG^(56)GGCCgcgggcccCCGGGTCCCC	Yes	OCA1	France	European (non-Finnish)	Lasseaux et al., 2018
56	Codon	ins	CCGCG^(56)GGCCCgcgggcccCGGGTCCCC	Yes	OCA1	France, Canada	European (non-Finnish), Canadian	Mayeur et al., 2006
59	Codon	ins	CCCGGG^(59)TCCCcCCGCGACGTC	Yes	x	North America, Europe	European (non-Finnish)	Bassi et al., 2001
71	Codon	ins	GCATC^(71)CTGCGcgctgcCGCTGCCGCT	Yes	x	China	East Asian	Jia et al., 2017
75	Codon	ins	CTGCC^(75)GCTGCgctgccCTGCGACCTT	Yes	OCA1	France	European (non-Finnish)	Lasseaux et al., 2018
83	Codon	ins	CGGCTGC^(83)CTGcgaccttctcggctgcctgG_EI_GTAAGGGCG	Yes	Congenital Nystagmus	China	East Asian	Peng et al., 2009
91	Codon	ins	TCCACC^(91)GTGTtaGGTTAGGATT	Yes	Hermansky-Pudlak Syndrome	Arabian peninsula	Arabian	Khan et al., 2016
111	Codon	ins	AAATT^(111)TGGCCcTGCTGCTTTC	Yes	x	Europe	European (non-Finnish)	Preising et al., 2011
114	Codon	ins	CTGCT^(114)GCTTTtCTGCGTGGGG	Yes	OCA1	France	European (non-Finnish)	Lasseaux et al., 2018
148	Codon	ins	CGGACA1(^48)TCGGagatcggCAGGACTGAG	Yes	x	European (non-Finnish)	European (non-Finnish)	Schiaffino et al., 1995
185	Codon	ins	AG_IE_GTGT^(185)GAGCcGGGGCCTGGA	Yes	x	Italy	European (non-Finnish)	Roma et al., 2007
199	Codon	ins	CCATG^(199)TACCTtGCCCCTGCTG	Yes	OCA1	France, Canada	European (non-Finnish), Canadian	Mayeur et al., 2006
241	Codon	ins	GGGAGCC^(241)GTGgATCAAGATCC	Yes	x	Italy	European (non-Finnish)	Mauri et al., 2017
272	Codon	ins	CTTGAG^(272)ATGCtgcaAAACAGATAT	Yes	OCA1	France	European (non-Finnish)	Lasseaux et al., 2018
311	Codon	ins	GCCTTC^(311)TACGcgGCTGGACAGG	Yes	x	Canada	Canadian	Bassi et al., 1995
