# Supplementary material for: The Many Faces of G Protein-Coupled Receptor 143, an Atypical Intracellular Receptor
Source: Front Mol Biosci. 2022 Apr 12;9:873777. doi: 10.3389/fmolb.2022.873777 (PMC9039016; doi:10.3389/fmolb.2022.873777)
Supplement: Supplementary file 5 [file Table1.XLSX]

## Sheet: Blatt1
Point_mutations_for_GPR143_coding region
	pathogenic mutation leading to OA1 phenotype
	mutation leading to mild OA1 phenotype
Original_amino_acid	Number	Mutated_amino_acid	DNA_level	Protein_level	Genetic_consequence	OA1_phenotype?	Other_observations	Country	Ethnic_group	Reference
Met	1	X	c.3G>C	p.Met1X	Start lost	x	x	x	European (Finnish)
Thr	2	Thr	c.6C>T	p.Thr2Thr	Synonymous	x	x	x	European (non-Finnish)
Thr	2	Thr	c.4C>A	p.Thr2Thr	Synonymous	x	x	x	Latino/ Admixed American
Ala	3	Ala	c.7G>A	p.Ala3Ala	Synonymous	x	x	x	African/ African American
Ala	3	Thr	c.5G>A	p.Ala3Thr	Missense	x	x	x	Other
Ser	3	Ser	c.9C>T	p.Ser3Ser	Synonymous	x	x	x	South Asian
Pro	4	Arg	CCG>CGG	p.Pro4Arg	Missense	Yes	OCA1	France	European (non-Finnish)	Lasseaux et al., 2018
Ala	4	Val	c.11C>T	p.Ala4Val	Missense	x	x	x	African/ African American
Pro	4	Arg	c.11C>G	p.Pro4Arg	Missense	Yes	x	England, China	European (non-Finnish), East Asian	Chan et al., 2021; Jie et al., 2018
Arg	5	Cys	c.13C>T	p.Arg5Cys	Missense	Yes	x	Netherlands	European (non-Finnish)	Bassi et al., 2001; d'Addio et al., 2000
Arg	5	Pro	CGC>CCC	p.Arg5Pro	Missense	Yes	x	Europe	European (non-Finnish)	Preising et al., 2011
Pro	5	Arg	c.12C>G	p.Pro5Arg	Missense	x	x	x	Other
Pro	5	Leu	c.12C>T	p.Pro5Leu	Missense	x	x	x	Latino/ Admixed American
Arg	6	Leu	c.17G>T	p.Arg6Leu	Missense	x	x	x	All
Leu	6	Pro	c.17T>C	p.Leu6Pro	Missense	Yes	Loop region affected	China	East Asian	Jia et al., 2017
Arg	7	Gln	c.20G>A	p.Arg7Gln	Missense	x	x	x	African/ African American
Phe	9	Cys	c.26T>G	p.Phe9Cys	Missense	x	x	x	South Asian
Ser	9	Thr	c.24G>C	p.Ser9Thr	Missense	x	x	x	European (non-Finnish)
Ala	10	Val	c.27C>T	p.Ala10Val	Missense	x	x	x	East Asian
Cys	10	Tyr	TGC>TAC	p.Cys10Tyr	Missense	Yes	OCA1	France	European (non-Finnish)	Lasseaux et al., 2018
Arg	12	Ser	c.34A>C	p.Arg12Ser	Missense	x	x	x	South Asian
Pro	12	Arg	c.35C>G	p.Pro12Arg	Missense	x	x	x	European (non-Finnish)
Pro	12	Pro	c.36C>G	p.Pro12Pro	Synonymous	x	x	x	European (non-Finnish)
Glu	13	Lys	c.37G>A	p.Glu13Lys	Missense	x	x	x	Latino/ Admixed American
Gly	13	Cys	c.35G>T	p.Gly13Cys	Missense	x	x	x	European (Finnish)
Pro	14	Arg	c.41C>G	p.Pro14Arg	Missense	x	x	x	African/ African American
Pro	14	His+X		p.Pro14HisfsTer9	Frameshift	Truncated protein	x	x	South Asian
Pro	14	Leu	c.39C>T	p.Pro14Leu	Missense	x	x	x	African/ African American
Arg	15	Pro	c.44G>C	p.Arg15Pro	Missense	x	x	x	Ashkenazi Jewish
Ala	16	Glu	c.47C>A	p.Ala16Glu	Missense	x	Benign	x	Akhkenazi Jewish
Pro	16	Leu	c.47C>T	p.Pro16Leu	Missense	x	x	x	European (non-Finnish)
Pro	16	Pro	c.48G>A	p.Pro16Pro	Synonymous	x	x	x	African/ African American
Arg	17	X	c.49C>T	p.Arg17X	Nonsense	x	x	x	South Asian
Gly	17	Gly	c.49C>T	p.Gly17Gly	Synonymous	x	x	x	South Asian
Pro	18	Arg	c.51C>G	p.Pro18Arg	Missense	x	x	x	African/ African American
Pro	18	Pro	c.52G>C	p.Pro18Pro	Synonymous	x	x	x	Other
Lys	19	Lys	c.55G>A	p.Lys19Lys	Splicing	x	x	x	South Asian
Gly	20	Ser	c.56G>A	p.Gly20Ser	Missense	x	x	x	Latino/ Admixed American
Pro	20	His	c.59C>A	p.Pro20His	Missense	x	x	x	South Asian
Pro	20	Ser	c.39_51delGCCGCGTCCGCGA/ c.58C>T		Missense+del	x	x	x	European (non-Finnish)
Ser	23	Arg	c.67A>C	p.Ser23Arg	Missense	x	x	x	African/ African American
Arg	27	Arg	c.81G>A	p.Arg27Arg	Synonymous	x	x	x	African/ African American
His	30	Asp	CAC>GAC	p.His30Asp	Missense	Yes	x	European	European (non-Finnish)	Preising et al., 2011
Leu	34	Leu	c.100C>T	p.Leu34Leu	Synonymous	x	x	x	Latino/ Admixed American
Leu	34	Pro	CTG-CCG	p.Leu34Pro	Missense	Yes	OCA1	Italy	European (non-Finnish)	Mauri et al., 2017
Gly	35	Asp	c.104G>A	p.Gly35Asp	Missense	Yes	x	x	European (non-Finnish)	Schiaffino et al., 1995; Rosenberg & Schwartz, 1998
Gly	37	Gly	c.111C>A	p.Gly37Gly	Synonymous	x	x	x	South Asian
Leu	39	Leu	c.117C>G	p.Leu39Leu	Synonymous	x	x	x	European (non-Finnish)
Leu	39	Arg	c.116T>G	p.Leu39Arg	Missense	Yes	x	Denmark	European (non-Finnish)	Rosenberg & Schwartz, 1998
Gly	44	Val	c.131G>T	p.Gly44Val	Missense	x	x	x	East Asian
Leu	45	Pro	c.134T>C	p.Leu45Pro	Missense	x	x	x	Latino/ Admixed American
Arg	52	Ser	c.154C>A	p.Arg52Ser	Missense	x	x	x	European (non-Finnish)
Arg	53	Gln	c.158G>A	p.Arg53Gln	Missense	x	Likely benign	x	European (Finnish)
Gly	58	Glu	c.173G>A	p.Gly58Glu	Missense	x	x	x	European (Finnish)
Thr	62	Met	c.185C>T	p.Thr62Met	Missense	x	x	x	European (non-Finnish)
Pro	64	Leu	c.191C>T	p.Pro64Leu	Missense	x	x	x	European (non-Finnish)
Pro	64	Pro	c.192G>A	p.Pro64Pro	Synonymous	x	x	x	Latino/ Admixed American
Val	68	Phe	c.202G>T	p.Val68Phe	Missense	x	x	x	European (non-Finnish)
Arg	69	Leu	c.206G>T	p.Arg69Leu	Missense	x	x	x	East Asian
Ala	73	Ser	c.217G>T	p.Ala73Ser	Missense	x	x	x	South Asian
Ala	74	Ala	c.222C>G	p.Ala74Ala	Synonymous	x	x	x	European (non-Finnish)
Asp	78	Asn	c.232G>A	p.Asp78Asn	Missense	Yes	x	Italy	European (non-Finnish)	Bassi et al., 2001; d'Addio et al., 2000
Asp	78	Val	c.233A>T	p.Asp78Val	Missense	Yes	x	Denmark	European (non-Finnish)	Rosenberg & Schwartz, 1998
Leu	79	Pro	CTT>CCT	p.Leu79Pro	Missense	Yes	OCA1	France	European (non-Finnish)	Lasseaux et al., 2018
Leu	80	del	c.238_240delCTC	p.Leu80del	Deletion	Yes	x	China	East Asian	Fang et al., 2008
Gly	81	Arg	GGC>CGC	p.Gly81Arg	Missense	Yes	OCA1	France	European (non-Finnish)	Lasseaux et al., 2018
Gly	81	Val	GGC>GTC	p.Gly81Val	Missense	Yes	x	France, Canada	European (non-Finnish), Canadian	Mayeur et al., 2006
Gly	81	Cys	GGC>TGC	p.Gly81Cys	Missense	Yes	OCA1	France	European (non-Finnish)	Lasseaux et al., 2018
Gly	84	Gly	c.252T>C	p.Gly84Gly	Splicing	x	x	x	East Asian
Gly	84	Arg	c.250G>C	p.Gly84Arg	Missense	Yes	x	x	x	Schnur et al., 1998
Gly	84	Asp	GGT>CGT	p.Gly84Asp	Missense	Yes	Mother has photophobia	x	European (non-Finnish)	Schiaffino et al., 1995
Gly	84	Asp	c.251G>A	p.Gly84Asp	Missense	Yes	x	Netherlands, China	European (non-Finnish), East Asian	Schiaffino et al., 1995; Jiang et al., 2019; Li et al., 2018
Val	86	Leu	c.256G>C	p.Val86Leu	Missense	x	x	x	Other
Val	86	Met	c.256G>A	p.Val86Met	Missense	x	x	x	African/ African American
Arg	88	Arg	c.264G>A	p.Arg88Arg	Synonymous	x	Benign	x	African/ African American	Nykamp et al., 2017
Arg	88	Trp	c.262C>T	p.Arg88Trp	Missense	x	x	x	European (non-Finnish)
Ser	89	Phe	c. 266C>T	p.Ser89Phe	Missense	Yes	Congential Congenital Nystagmus	China	East Asian	Liu et al., 2007
Thr	90	Thr	c.270C>T	p.Thr90Thr	Synonymous	x	x	x	African/ African American
Val	91	Met	c.271G>A	p.Val91Met	Missense	x	x	x	Latino/Admixed American
Val	91	Val	c.273G>A	p.Val91Val	Synonymous	x	x	x	European (non-Finnish)
Trp	92	X	c.276G>A	p.Trp92X	Nonsense	Yes	x	China	East Asian	Zou et al., 2017
Trp	92	Cys	c.276G>T	p.Trp92Cys	Missense	x	x	x	African/ African American
Gly	94	Ala	c.281G>C	p.Gly94Ala	Missense	x	x	x	European (non-Finnish)
Pro	96	Ser	c.286C>T	p.Pro96Ser	Missense	x	x	x	European (non-Finnish)
Asn	97	Asp	c.289A>G	p.Asn97Asp	Missense	x	x	x	European (non-Finnish)
Phe	98	Phe	c.294T>C	p.Phe98Phe	Synonymous	x	Benign/Likely benign	x	East Asian
Ser	101	Ser	c.303C>T	p.Ser101Ser	Synonymous	x	x	x	Latino/ Admixed American
Val	102	Ile	c.304G>A	p.Val102Ile	Missense	x	x	x	East Asian
Ser	103	Leu	c.308C>T	p.Ser103Leu	Missense	x	x	x	European (non-Finnish)
Ser	103	Ser	c.309G>A	p.Ser103Ser	Synonymous	x	x	x	African/ African American
Asp	104	Asn	c.310G>A	p.Asp104Asn	Missense	x	x	x	European (non-Finnish)
Met	105	Val	c.313A>G	p.Met105Val	Missense	x	x	x	European (non-Finnish)
Thr	108	Thr	c.324G>A	p.Thr108Thr	Synonymous	x	x	x	European (non-Finnish)
Glu	109	Lys	c.325G>A	p.Glu109Lys	Missense	x	x	x	Latino/ Admixed American
Trp	111	Cys	c.333G>T	p.Trp111Cys	Missense	x	x	x	East Asian
Trp	111	Cys	c.333G>C	p.Trp111Cys	Missense	x	x	x	South Asian
Trp	111	Gly	c.331T>G	p.Trp111Gly	Missense	x	x	x	South Asian
Trp	111	X	c.333G>A	p.Trp111X	Nonsense	Yes	Congenital Nystagmus	China, Europe	East Asian, European (non-Finnish)	Jia et al., 2017; Han et al., 2015; Preising et al., 2011; Jie et al., 2018
Pro	112	Leu	c.335C>T	p.Pro112Leu	Missense	x	x	x	East Asian
Ala	114	Thr	c.340G>A	p.Ala114Thr	Missense	x	x	x	European (non-Finnish)
Ala	114	Val	c.341C>T	p.Ala114Val	Missense	x	x	x	European (non-Finnish)
Cys	116	Cys	c.348C>T	p.Cys116Cys	Synonymous	x	x	x	Latino/ Admixed American
Cys	116	Arg	c.346T>C	p.Cys116Arg	Missense	Partial	x	North America	American	Schnur et al., 1998
Cys	116	Ser	c.347G>C	p.Cys116Ser	Missense	Yes	x	South Africa	African/ African American	Bassi et al., 2001
Cys	116	Gly	TGC>GGC	p.Cys116Gly	Missense	Yes	x	North America	American	Iannaccone et al., 2007
Cys	116	Trp	TGC>TGG	p.Cys116Trp	Missense	Yes	x	France, Canada	European (non-Finnish), Canadian	Mayeur et al., 2006
Val	117	Met	c.349G>A	p.Val117Met	Missense	x	x	x	African/ African American
Gly	118	Glu	c.353G>A	p.Gly118Glu	Missense	Yes	x	Netherlands, China	European (non-Finnish), East Asian	Schnur et al., 1998; Bassi et al., 2001; Fang et al, 2008
Gly	118	Arg	GGG>AGG	p.Gly118Arg	Missense	Yes	OCA1	France	European (non-Finnish)	Lasseaux et al., 2018
Gly	118	Ala	c.353G>A	p.Gly118Ala	Missense	Yes	x	China	East Asian	Jia et al., 2017
Gly	118	Glu	GGG>GAG	p.Gly118Glu	Missense	Partial	Dyskeratosis congenita	North American	American	Schnur et al., 1998
Gly	118	Gly	c.354G>A	p.Gly118Gly	Synonymous	x	x	x	Latino/ Admixed American
Ser	119	Asn	c.356G>A	p.Ser119Asn	Missense	x	x	x	African/ African American
Ser	119	Gly	c.355A>G	p.Ser119Gly	Missense	x	x	x	European (non-Finnish)
Ala	120	Ala	c.360G>A	p.Ala120Ala	Splicing variant	x	x	Denmark	European (non-Finnish)	Rosenberg & Schwartz, 1998
Ala	120	Val	c.359C>T	p.Ala120Val	Missense	x	x	x	European (non-Finnish)
Met	121	Ile	c.363G>A	p.Met121Ile	Missense	x	x	x	Latino/ Admixed American
Met	121	Thr	c.362T>C	p.Met121Thr	Missense	x	x	x	Latino/ Admixed American
Met	121	Val	c.361A>G	p.Met121Val	Missense	x	x	x	East Asian
Ile	123	Ile	c.369C>T	p.Ile123Ile	Synonymous	x	x	x	European (non-Finnish)
Gln	124	Arg	c.371A>G	p.Gln124Arg	Missense	Probably	Likely benign	x	African/ African American	Bassi et al., 2001; d'Addio et al., 2000
Ala	129	Thr	c.385G>A	p.Ala129Thr	Missense	x	x	x	South Asian
Trp	132	Cys	c.396G>T	p.Trp132Cys	Missense	x	x	x	African/ African American
Trp	132	Arg	TGG>CGG	p.Trp132Arg	Missense	Yes	x	Italy	European (non-Finnish)	Roma et al., 2007
Trp	133	Arg	c.397T>A	p.Trp133Arg	Missense	Yes	Developmental delay	Denmark	European (non-Finnish)	Rosenberg & Schwartz, 1998
Trp	133	Arg	c.397T>C	p.Trp133Arg	Missense	Yes	Developmental delay, renal and immune dysfunction, Female > 45,XO karyotype (Turner syndrome)	North America, Denmark, Australia	European (non-Finnish), American, Australian	Schnur et al., 1998; Rosenberg & Schwartz, 1998
Leu	134	Pro	c.401T>C	p.Leu134Pro	Missense	Yes	x	France, Canada	European (non-Finnish), Canadian	Camand et al., 2003
Tyr	137	Tyr	c.411T>C	p.Tyr137Tyr	Synonymous	x	x	x	European (non-Finnish)
Ala	138	Val	c.413C>T	p.Ala138Val	Missense	Yes	X-linked ichthyosis (STS deleted)	North America	American, African-American	Schnur et al., 1998
Val	139	Met	c.415G>A	p.Val139Met	Missense	x	x	x	East Asian
Val	144	Leu	c.430G>C	p.Val144Leu	Missense	x	x	x	East Asian
Arg	146	Gln	c.437G>A	p.Arg146Gln	Missense	x	x	x	African/ African American
Arg	146	Trp	c.436C>T	p.Arg146Trp	Missense	x	x	x	European (non-Finnish)
Ser	148	Leu	c.443C>T	p.Ser148Leu	Missense	x	x	x	European (non-Finnish)
Ser	148	Ser	c.444G>T	p.Ser148Ser	Synonymous	x	x	x	East Asian
Ser	148	Ser	c.444G>A	p.Ser148Ser	Synonymous	x	x	x	European (non-Finnish)
Ala	149	Ala	c.447A>C	p.Ala149Ala	Synonymous	x	x	x	European (non-Finnish)
Ser	152	Asn	c.455G>A	p.Ser152Asn	Missense, Splicing	Yes	Becker-type muscular dystrophy	North American	American	Schnur et al., 1998
Thr	153	Thr	c.459C>T	p.Thr153Thr	Synonymous	x	x	x	European (non-Finnish)
Leu	155	Gln	c.464T>A	p.Leu155Gln	Missense	x	x	x	European (non-Finnish)
Tyr	157	Cys	c.470A>G	p.Tyr157Cys	Missense	Yes	Bulls eyes maculopathy with peripheral hypopigmentation, ABCA4 mutations	x	European (non-Finnish)	ClinVar (PMID: 27367509)
Tyr	157	Tyr	c.471T>C	p.Tyr157Tyr	Synonymous	x	x	x	European (non-Finnish)
His	158	Tyr	c.472C>T	p.His158Tyr	Missense	x	x	x	South Asian
Ile	159	Thr	c.476T>C	p.Ile159Thr	Missense	x	x	x	European (non-Finnish)
Ala	161	Ala	c.483G>A	p.Ala161Ala	Synonymous	x	x	x	European (non-Finnish)
Ala	161	Val	c.482C>T	p.Ala161Val	Missense	x	x	x	European (non-Finnish)
Ala	161	Thr	c.481C>T	p.Ala161Thr	Missense	x	x	x	European (non-Finnish)
Gly	163	Ala	c.488G>C	p.Gly163Ala	Missense	x	x	x	South Asian
Gly	163	Asp	GGC>GAC	p.Gly163Asp	Missense	Yes	x	France, Canada	European (non-Finnish), Canadian	Camand et al., 2003
Ala	165	Arg	c.494C>A	p.Ala165Arg	Missense	Yes	Mild form	China	East Asian	Pan et al., 2016
Thr	166	Ala	c.496A>G	p.Thr166Ala	Missense	x	x	x	European (non-Finnish)
Thr	166	Asn	ACC>AAC	p.Thr166Asn	Missense	Yes	x	France, Canada	European (non-Finnish), Canadian	Mayeur et al., 2006
Leu	167	Cys	c.497_498insTCCAG	p.Leu167CysfsTer51	truncated protein	x	x	x	South Asian
Leu	167	Pro	c.499delC	p.Leu167ProfsTer53	truncated protein	x	x	x	East Asian
Gly	172	Arg	GGA>AGA	p.Gly172Arg	Missense	Yes	OCA1	Italy	European (non-Finnish)	Mauri et al., 2017
Ala	173	Ala	c.519C>T	p.Ala173Ala	Synonymous	x	x	x	East Asian
Ala	173	Asp	c.518G>A	p.Ala173Asp	Missense	Yes	x	England	European (non-Finnish)	Schiaffino et al., 1995
Ala	174	Ala	c.522C>T	p.Ala174Ala	Synonymous	x	Benign	x	European (non-Finnish)
Ala	174	Thr	c.520G>A	p.Ala174Thr	Missense	x	x	x	European (non-Finnish)
Tyr	178	His	c.532T>C	p.Tyr178His	Missense	x	x	x	European (non-Finnish)
Ser	180	Ser	c.540C>T	p.Ser180Ser	Synonymous	x	x	x	African/ African American
Val	181	Met	c.541G>A	p.Val181Met	Missense	x	x	x	European (non-Finnish)
Cys	184	Gly	c.550T>G	p.Cys184Gly	Missense	x	Multi-nucleotide variant	x	Latino/ Admixed American
Cys	184	Tyr	c.551G>A	p.Cys184Tyr	Missense	x	Multi-nucleotide variant	x	Latino/ Admixed American
Glu	185	Lys	GAG>AAG	p.Glu185Lys	Missense	Yes	x	Italy	European (non-Finnish)	Roma et al., 2007
Arg	186	Gln	c.557G>A	p.Arg186Gln	Missense	x	x	x	European (non-Finnish)
Arg	186	Trp	c.556C>T	p.Arg186Trp	Missense	Yes	x	Italy	European (non-Finnish)	Roma et al., 2007
Arg	186	Pro	CGG>CCG	p.Arg186Pro	Missense	Yes	x	Italy	European (non-Finnish)	Roma et al., 2007
Gly	187	Asp	c.560G>A	p.Gly187Asp	Missense	x	x	x	European (non-Finnish)
Gly	187	Gly	c.561C>T	p.Gly187Gly	Synonymous	x	x	x	South Asian
His	190	His	c.570C>T	p.His190His	Synonymous	x	Benign/Likely benign	x	African/ African American
Met	198	Arg	c.593T>G	p.Met198Arg	Missense	x	x	x	East Asian
Met	198	Lys	ATG>AAG	p.Met198Lys	Missense	Yes	OCA1	France	European (non-Finnish)	Lasseaux et al., 2018
Tyr	199	X	TAC>TAG	p.Tyr199X	Nonsense	Yes	OCA1	France	European (non-Finnish)	Lasseaux et al., 2018
Leu	200	Leu	c.600G>A	p.Leu200Leu	Synonymous	x	x	x	East Asian
Pro	201	Leu	CCC>CTC	p.Pro201Leu	Missense	Yes	OCA1	France	European (non-Finnish)	Lasseaux et al., 2018
Leu	202	Leu	c.604C>T	p.Leu202Leu	Synonymous	x	Likely benign	x	Latino/ Admixed American
Leu	206	Leu	c.618C>T	p.Leu206Leu	Synonymous	x	x	x	European (non-Finnish)
Val	207	Met	c.619G>A	p.Val207Met	Missense	x	x	x	African/ African American
Ala	208	Ala	c.624G>A	p.Ala208Ala	Synonymous	x	x	x	East Asian
Ala	208	Thr	c.623C>T	p.Ala208Val	Missense	x	x	x	European (non-Finnish)
Ala	208	Glu	c.623C>A	p.Ala208Glu	Missense	Yes	x	Korea	East Asian	Jung et al., 2018
Asn	209	Lys	c.627C>A	p.Asn209Lys	Missense	x	x	x	European (non-Finnish)
Pro	210	Leu	c.629C>T	p.Pro201Leu	Missense	Yes	OCA1	France	European (non-Finnish)	Lasseaux et al., 2018; Marti et al., 2018
Pro	210	Pro	c.630C>T	p.Pro210Pro	Synonymous	x	x	x	South Asian
Leu	212	Val	c.634C>G	p.Leu212Val	Missense	x	x	x	European (non-Finnish)
Gln	214	X	CAA>TAA	p.Gln214X	Nonsense	Yes	x	Finnland	European (Finnish)	Lauronen et al., 2005
Thr	216	Thr	c.648A>G	p.Thr216Thr	Synonymous	x	x	x	Latino/ Admixed American
Val	217	Val	c.651G>A	p.Val217Val	Synonymous	x	x	x	South Asian
Ala	219	Thr	c.655G>A	p.Ala219Thr	Missense	x	Likely benign	x	African/ African American
Ala	221	Val	c.662C>T	p.Ala221Val	Missense	x	x	x	European (non-Finnish)
Ser	222	Cys	c.665C>G	p.Ser222Cys	Missense	x	x	x	European (non-Finnish)
Ser	222	Pro	c.664T>C	p.Ser222Pro	Missense	x	x	x	European (non-Finnish)
Leu	224	Leu	c.672T>C	p.Leu224Leu	Synonymous	x	x	x	European (non-Finnish)
Lys	225	Glu	AAA>GAA	p.Lys225Glu	Missense	Yes	OCA1	France	European (non-Finnish)	Lasseaux et al., 2018
Arg	227	Arg	c.681A>G	p.Arg227Arg	Synonymous	x	x	x	Latino/ Admixed American
Gly	229	Val	c.686G>T	p.Gly229Val	Missense	Yes	x	Europe	European (non-Finnish)	Bassi et al., 2001; d'Addio et al., 2000
Ile	230	Val	c.688A>G	p.Ile230Val	Missense	x	x	x	East Asian
Thr	232	Met	c.695C>T	p.Thr232Met	Missense	x	x	x	European (non-Finnish)	Lek et al. 2016
Thr	232	Lys	c.695C>A	p.Thr232Lys	Missense	Yes	Mother has normal fundus exam	x	x	Schnur et al., 1998
Thr	232	Thr	c.696G>A	p.Thr232Thr	Synonymous	x	x	x	Latino/ Admixed American
Glu	233	Lys	c.697G>A	p.Glu233Lys	Missense	Yes	x	x	European (non-Finnish)
Asn	234	Asn	c.702C>T	p.Asn234Asn	Synonymous	x	x	x	South Asian
Glu	235	Lys	c.703G>A	p.Glu235Lys	Missense	Yes, Partial	x	North America, Denmark, China	European (non-Finnish), American, East Asian	Rosenberg & Schwartz, 1998; Schnur et al., 1998; Han et al., 2015
Met	238	Leu	c.712A>C	p.Met238Leu	Missense	x	x	x	East Asian
Ala	240	Ala	c.720C>T	p.Ala240Ala	Synonymous	x	Likely benign	x	East Asian
Val	241	Met	c.721G>A	p.Val241Met	Missense	x	x	x	European (non-Finnish)
Val	241	Val	c.723G>A	p.Val241Val	Synonymous	x	x	x	European (non-Finnish)
Lys	243	Glu	AAG>GAG	p.Lys243Glu	Missense	Yes	OCA1	Italy	European (non-Finnish)	Mauri et al., 2017
Ile	244	Ile	c.732C>T	p.Ile244Ile	Synonymous	x	x	x	European (non-Finnish)
Ile	244	Val	c.730A>G	p.Ile244Val	Missense	Yes	x	North America	American, South Asian	Bassi et al., 2001; ClinVar (http://phencode.bx.psu.edu/cgi-bin/phencode/phencode?build=hg19&id=RISN_OA1:c.730A>G)
Arg	245	X	c.733C>T	p.Arg245X	Nonsense	Yes	Developmental delay	Australia, England, Canda, China, France	European (non-Finnish), Australian, Canadian, East Asian	Schnur et al., 1998; Bassi et al., 2001; Jiang et al., 2019; Li et al., 2018; Marti et al., 2018
Arg	245	Gln	c.734G>A	p.Arg245Gln	Missense	x	x	x	South Asian
Met	250	Ile	c.750G>T	p.Met250Ile	Missense	x	x	x	South Asian
Leu	253	X	TTA>TAA	p.Leu253X	Nonsense	Yes	x	China	East Asian	Zou et al., 2017
Ser	259	Ser	c.777G>A	p.Ser259Ser	Synonymous	x	x	x	European (non-Finnish)
Asn	260	Lys	AAT>AAG	p.Asn260Lys	Missense	Yes	OCA1	Italy	European (non-Finnish)	Mauri et al., 2017
Asn	260	Ser	AAT>AGT	p.Asn260Ser	Missense	Yes	x	England	European (non-Finnish)	Carss et al., 2017
Ile	261	Asn	c.782T >A	p.Ile261Asn	Missense	Yes	x	Europe	European (non-Finnish)	Bassi et al., 2001, d'Addio et al., 2000
Ile	261	Ile	c.783C>T	p.Ile261Ile	Synonymous	x	x	x	East Asian
Ile	262	Val	c.784A>G	p.Ile262Val	Missense	x	x	x	East Asian
Asn	263	Lys	AAT>AAG	p.Asn263Lys	Missense	Yes	x	Europe	European (non-Finnish)	Preising et al., 2011
Arg	265	X	c.793C>T	p.Arg265X	Nonsense	Yes	x	China	East Asian	Zou et al., 2017
Ser	265	Asn	c.794G>A	p.Ser265Asn	Missense	x	x	x	European (non-Finnish)
Tyr	269	X	c.807T>A	p.Y269X	Nonsense	Yes	x	China	East Asian	Yan et al., 2012
Leu	270	Phe	c.808C>T	p.Leu270Phe	Missense	x	x	x	European (non-Finnish)
Glu	271	Gly	c.812A>G	p.Glu271Gly	Missense	Yes	x	Europe	European (non-Finnish)	Bassi et al., 2001; d'Addio et al., 2000
Gln	273	Lys	c.817C>A	p.Gln273Lys	Missense	x	x	x	South Asian
Asp	275	Gly	c.824A>G	p.Asp275Gly	Missense	x	x	x	African/ African American
Ile	276	Ser	c.827T>G	p.Ile276Ser	Missense	x	x	x	European (non-Finnish)	Lek et al., 2016
Asn	277	Ser	c.830A>G	p.Asn277Ser	Missense	x	x	x	Latino/ Admixed American
Gly	278	Gly	c.834A>G	p.Gly278Gly	Synonymous	x	x	x	European (non-Finnish)
Gly	279	Asp	c.836G>A	p.Gly279Asp	Missense	x	x	x	South Asian
Val	284	Ser+X	c.849delT	p.Val284SerfsX15	Deletion	Yes	x	China	East Asian	Fang et al., 2008
Ala	285	Ala	c.1155A>C	p.Ala385Ala	Synonymous	x	Benign	x	European (non-Finnish)
Arg	285	X	AGA>TGA	p.Arg285X	Nonsense	Yes	x	France, Canada	European (non-Finnish), Canadian	Camand et al., 2003
Thr	291	Thr	c.873A>G	p.Thr291Thr	Synonymous	x	x	x	European (non-Finnish)
Thr	292	Gly		p.Thr292Gly	Missense	Yes	x	England	European (non-Finnish)	Schiaffino et al., 1995
Trp	292	Gly	c.874T>G	p.Trp292Gly	Missense	Yes	x	England	European (non-Finnish)	Schiaffino et al., 1995
Trp	292	Cys	c.876G>T	p.Trp292Cys	Missense	Yes	x	North American	American	Bassi et al., 2001
Trp	292	X	c.G876>A	p.Trp292X	Missense	Yes	x	Germany	European (non-Finnish)	Bassi et al., 2001
Trp	292	Arg	TGG>CGG	p.Trp292Arg	Missense	Yes	Hermansky-Pudlak Syndrome	Arabian peninsula	Arabian	Khan et al., 2016
Ile	294	Val	c.880A>G	p.Ile294Val	Missense	x	x	x	Latino/ Admixed American
Gly	296	Arg	GGA>AGA	p.Gly296Arg	Missense	Yes	x	Slovenia	European (non-Finnish)	Podkrajšek et al., 2012
Ile	297	Ile	c.891C>T	p.Ile297Ile	Synonymous	x	x	x	European (Finnish)
Leu	305	Ile	c.913C>A	p.Leu305Ile	Missense	x	x	x	European (non-Finnish)
Tyr	311	Tyr	c.933C>T	p.Tyr311Tyr	Synonymous	x	x	x	South Asian
Tyr	311	X	TAC>TAA	p.Tyr311X	Missense	Yes	x	Italy	European (non-Finnish)	Roma et al., 2007
Gly	312	Val	GGC>GTC	p.Gly312Val	Missense	Yes	x	Europe	European (non-Finnish)	Preising et al., 2011
Trp	313	X	c.939G > A	p.Trp313X	Missense	Yes	OCA1, isolated foveal hypoplasia	France, China	European (non-Finnish), East Asian	Lasseaux et al., 2018; Mao et al., 2021
Gly	315	Gly	c.945A>G	p.Gly315Gly	Synonymous	x	x	x	European (non-Finnish)
Gly	315	X	c.943G>T	p.Gly315X	Nonsense	Yes	x	China	East Asian	Wang et al., 2009
Ser	317	Arg	c.951C>G	p.Ser317Arg	Missense	x	x	x	South Asian
Ser	317	Ile	c.950G>T	p.Ser317Ile	Missense	x	x	x	South Asian
Ser	317	Thr	c.950G>C	p.Ser317Thr	Missense	x	x	x	East Asian
Arg	324	Arg	c.972G>A	p.Arg324Arg	Synonymous	x	x	x	East Asian
Gln	328	X	CAG>TAG	p.Gln328X	Missense	Yes	Hermansky-Pudlak Syndrome	Arabian peninsula, England	Arabian, European (non-Finnish)	Khan et al., 2016; Khan et al., 2018
Leu	332	Leu	c.996G>C	p.Leu332Leu	Synonymous	x	x	x	European (non-Finnish)
Thr	334	Ile	c.1001C>T	p.Thr334Ile	Missense	x	x	x	Latino/ Admixed American
Ser	335	Leu	c.1004C>T	p.Ser335Leu	Missense	x	x	x	European (non-Finnish)
Ser	335	Ser	c.1005G>A	p.Ser335Ser	Synonymous	x	Benign	x	European (non-Finnish)	Nykamp et al., 2017
Glu	338	Lys	c.1012G>A	p.Glu338Lys	Missense	x	x	x	South Asian
Pro	342	Pro	c.1026A>G	p.Pro342Pro	Synonymous	x	x	x	African/ African American
Pro	342	Ser	c.1024C>T	p.Pro342Ser	Missense	x	x	x	European (non-Finnish)
Pro	344	Ala	c.1030C>G	p.Pro344Ala	Missense	x	x	x	European (non-Finnish)
Pro	344	Leu	c.1031C>T	p.Pro344Leu	Missense	x	Benign	x	South Asian
Pro	344	Ser	c.1030C>T	p.Pro344Ser	Missense	x	x	x	East Asian
Leu	345	Leu	c.1035G>A	p.Leu345Leu	Synonymous	x	x	x	European (non-Finnish)
Leu	345	Leu	c.1033C>T	p.Leu345Leu	Synonymous	x	x	x	Latino/ Admixed American
Leu	345	Pro	c.1034T>C	p.Leu345Pro	Missense	x	x	x	African/ African American
Met	346	Val	c.1036A>G	p.Met346Val	Missense	x	Benign	x	African/ African American
His	348	Pro	c.1043A>C	p.His348Pro	Missense	x	x	x	East Asian
Glu	349	Lys	c.1045G>A	p.Glu349Lys	Missense	x	Benign	x	All	The Canadian Open Genetics Repository (COGR)
Asn	350	Asn	c.1050C>T	p.Asn350Asn	Synonymous	x	x	x	South Asian
Pro	351	Ala	c.1051C>G	p.Pro351Ala	Missense	x	x	x	South Asian
Ala	352	Val	c.1055C>T	p.Ala352Val	Missense	x	x	x	East Asian
Ser	353	Ser	c.1059C>T	p.Ser353Ser	Synonymous	x	x	x	South Asian
Val	359	Met	c.1075G>A	p.Val359Met	Missense	x	x	x	African/ African American
Gly	360	Asp	c.1079G>A	p.Gly360Asp	Missense	x	Benign	x	All	Nykamp et al., 2017
Gly	360	Ser	c.1078G>A	p.Gly360Ser	Missense	x	x	x	African/ African American
Thr	363	Asn	c.1088C>A	p.Thr363Asn	Missense	x	x	x	Latino/ Admixed American
Ser	364	Ser	c.1092T>C	p.Ser364Ser	Synonymous	x	x	x	Latino/ Admixed American
Asp	365	Asp	c.1095C>T	p.Asp365Asp	Synonymous	x	x	x	European (non-Finnish)
Leu	371	Leu	c.1113G>C	p.Leu371Leu	Synonymous	x	x	x	African/ African American
Ser	378	Asn	c.1133G>A	p.Ser378Asn	Missense	x	Benign	x	African/ African American
Thr	379	Ala	c.1135A>G	p.Thr379Ala	Missense	x	x	x	East Asian
Ile	380	Thr	c.1139T>C	p.Ile380Thr	Missense	x	x	x	Latino/ Admixed American
His	383	His	c.1149C>T	p.His383His	Synonymous	x	x	x	European (non-Finnish)
Thr	384	Ser	c.1151C>G	p.Thr384Ser	Missense	x	x	x	European (non-Finnish)
Ser	386	Asn	c.1157G>A	p.Ser386Asn	Missense	x	x	x	Latino/ Admixed American
Ser	386	Asn	c.1156A>G	p.Ser386Gly	Missense	x	x	x	European (non-Finnish)
Glu	387	Asp	c.1161A>C	p.Glu387Asp	Missense	x	x	x	European (non-Finnish)
Ser	388	Tyr	c.1163C>A	p.Ser388Tyr	Missense	x	x	x	Latino/ Admixed American
Cys	389	Tyr	c.1166G>A	p.Cys389Tyr	Missense	x	x	x	European (non-Finnish)
Asn	392	Ile	c.1175A>T	p.Asn392Ile	Missense	x	x	x	European (non-Finnish)
Glu	393	Ala	c.1178A>C	p.Glu393Ala	Missense	x	x	x	South Asian
Glu	393	Gln	c.1177G>C	p.Glu393Gln	Missense	x	x	x	European (non-Finnish)
Gly	394	Gly	c.1182T>C	p.Gly394Gly	Synonymous	x	Likely benign	x	European (non-Finnish)
Pro	396	Ser	c.1186C>T	p.Pro396Ser	Missense	x	x	x	South Asian
Ala	397	Ala	c.1191T>G	p.Ala397Ala	Synonymous	x	x	x	South Asian
Leu	398	Pro	c.1193T>C	p.Leu398Pro	Missense	x	Benign	x	African/ African American
His	401	Arg	c.1202A>G	p.His401Arg	Missense	x	x	x	South Asian
His	401	Gln	c.1203T>G	p.His401Gln	Missense	x	x	x	South Asian
