# Supplementary material for: The Many Faces of G Protein-Coupled Receptor 143, an Atypical Intracellular Receptor
Source: Front Mol Biosci. 2022 Apr 12;9:873777. doi: 10.3389/fmolb.2022.873777 (PMC9039016; doi:10.3389/fmolb.2022.873777)
Supplement: Supplementary file 6 [file Table5.XLSX]

## Sheet: Blatt1
Small_deletion_mutations_for_GPR143
Position	Transcript	Mutation	DNA_level	OA1_phenotype?	Other_observations	Country	Ethnic_group	Reference
		del+ins	c.333_360+14del42insCTT	Yes	x	China	East Asian	Zou et al., 2017
		dup+fs	c.43_50dupGACGCAGC, p.L20PfsX25	Yes	Congential Congenital Nystagmus	China	East Asian	Han et al., 2015
		del	c.462delG	Partial	x	North America	American	Schnur et al., 1998
		del+missense	c.163_170delGCGGGCCC; p.Ala232Val	Yes	Hermansky-Pudlak Syndrome	Arabian peninsula	Arabian	Khan et al., 2016
		del	c.878_885+2delTTATTATGGT	Yes	Hermansky-Pudlak Syndrome	Arabian peninsula	Arabian	Khan et al., 2016
		del	g.4572_5239del668bp	Yes	x	China	East Asian	Jiang et al., 2019
		del+fs	c.208_218del; p.I70CfsX27	Yes	x	China	East Asian	Jiang et al., 2019; Li et al., 2018
		del	g.4709_5711del1010bp	Yes	x	China	East Asian	Jiang et al., 2019
		del	c.659-2A>C	Yes	x	China	East Asian	Jiang et al., 2019
1	Exon	dup+fs	c.43_50dupGACGCAGC;p.L20PfsX25	Yes	x	China	East Asian	Han et al., 2015
1	Exon	del+fs	c.151del7bp	Yes	x	France	European (non-Finnish)	Bassi et al., 2001
1	Exon	del+fs	c.165del29bp	Yes	x	Germany	European (non-Finnish)	Rudolph et al., 2001
1	Exon	del+fs	c.175delT	Yes	x	Netherlands	European (non-Finnish)	Bassi et al., 2001
1	Exon	del+fs	c.190delC	Yes	x	North America	American	Iannaccone et al., 2007
1	Exon	del+fs	g.275del17bp	Partial	x	North America	American	Schnur et al., 1998
1	Exon	del+fs	c.215del17	Yes	x	Australia	Australian	Sipe et al., 1977, Schnur et al., 1998
2	Exon	del+fs	c.310delG	Yes	x	France	European (non-Finnish)	Faugere, V., Tuffery, S., Claustres, M. IURC, Montpellier, France, 2001. [Unpublished mutations]
3	Exon	del+fs	c.402DelG	Yes	x	x	x	Schnur et al., 1998
4	Exon	del+fs	c.504_505delCT; L168fsX58	Yes	x	France, Canada	European (non-Finnish), Canadian	Mayeur et al., 2006
6	Exon	del+fs	c.677delG	Yes	x	Netherlands	European (non-Finnish)	Bassi et al., 2001
7	Exon	del+fs	c.868 and 870Del3bp; p.delThr290	Yes	x	England	European (non-Finnish)	Sipe et al., 1977
1	Codon	del	AGCCC^(1)ATGGCcTCCCCGCGCC	Yes	OCA1	France	European (non-Finnish)	Lasseaux et al., 2018
3	Codon	del	ATGGCC^(3)TCCCcGCGCCTAGGG	Yes	OCA1	France	European (non-Finnish)	Lasseaux et al., 2018
13	Codon	del	GCCC^(13)ACGCGggacgcagccacgcagctcgTGCTGAGCTT	Yes	OCA1	Italy	European (non-Finnish)	Mauri et al., 2017
50	Codon	del	GCTGCTG^(50)CCCggccgccGGCCCGCGGG	Yes	x	North American	American	Bassi et al., 2001
53	Codon	del	GCCGC^(53)CGGCCcGCGGGCCCCG	Yes	OCA1	France	European (non-Finnish)	Lasseaux et al., 2018
54	Codon	del	CCGCCGG^(54)CCCgcgggcccCGGGTCCCCC	Yes	Hermansky-Pudlak Syndrome	Arabian peninsula	Arabian	Khan et al., 2016
58	Codon	del	GGGCCCC^(58)GGGtCCCCCGCGAC	Yes	x	North American	American	Bassi et al., 2001
63	Codon	del	CGCGACG^(63)TCCcCGCCGGCCTC	Yes	x	North America	American	Iannaccone et al., 2007
64	Codon	del	CGTCC^(64)CCGCCggccTCGGTCCGCA	Yes	x	North America	American	Hegde et al., 2002
71	Codon	del	CCGATC^(71)CTGcgcgctgccgctgcctgcgACCTTCTCGG	Yes	OCA1	France	European (non-Finnish)	Lasseaux et al., 2018
71	Codon	del	CGCATC^(71)CTGCgcgctgccgctgcctgcGACCTTCTCG	Yes	x	England	European (non-Finnish)	Sipe et al., 1977
79	Codon	del	CTGCGAC^(79)CTTctcGGCTGCCTGG	Yes	Congential Nystagmus	China	East Asian	Fang et al., 2008
88	Codon	del	GTGATC^(88)CGGTccaCCGTGTGGT	Yes	x	Europe	European (non-Finnish)	Preising et al., 2011
103	Codon	del	CAGCGTC1(103)TCGgATATGAACCA	Yes	x	Europe	European (non-Finnish)	Oetting et al., 2002
108	Codon	del	ACCAC^(108)ACGGAaATTTGGCCTG	Yes	x	x	x	Martinez-Garcia et al., 2009
113	Codon	del	TTGGCCT^(113)GCTgCTTTCTGCGT	Yes	OCA1	Italy	European (non-Finnish)	Mauri et al., 2017
133	Codon	del	TCTGG^(133)TGGCTgTTTTGCTATG	Yes	x	North America	American	Schnur et al., 1998
153	Codon	del	CCTAG_IE_C^(153)ACCAtCCTGCTGTAT	Yes	OCA1	x	Hispanic	Paavo et al., 2018
154	Codon	del	TAG_IE_CACC^(154)ATCcTGCTGTATCA	Yes	OCA1	France	European (non-Finnish)	Lasseaux et al., 2018
161	Codon	del	ATCATG^(161)GCGTgGGGCCTGGCC	Yes	Albinism, hypomorphic	North America	American	Norman et al., 2017
167	Codon	del	CCACC^(167)CTGCTctGTGTGGAGGG	Yes	x	France, Canada	European (non-Finnish), Canadian	Mayeur et al., 2006
193	Codon	del	CGCCATC^(193)CCCcACTATGTCAC	Yes	OCA1	Italy	European (non-Finnish)	Mauri et al., 2017
225	Codon	del	TTACTT^(225)AAAGgAAGACAAGGC	Yes	x	North America	American	Bassi et al., 2001
239	Codon	del	GGATG^(239)GGAGCcGTGATCAAGA	Yes	x	Italy	European (non-Finnish)	Roma et al., 2007
251	Codon	del	TCATG^(251)CTGGTtttaattattg_EI_gtAACCTTTCTT	Yes	Congenital Nystagmus	Europe	European (non-Finnish)	Preising et al., 2011
258	Codon	del	TCTTTCTAACag_IE_ttGG^(258)TTGTCGAA	Yes	x	Europe	European (non-Finnish)	Preising et al., 2011
266	Codon	del	AAAGC^(266)CTTTTaTTCTATCTTG	Yes	OCA1	France	European (non-Finnish)	Lasseaux et al., 2018
282	Codon	del	CTTTG^(282)AAACCtGTCAGAACTG	Yes	Congenital Nystagmus	China	East Asian	Fang et al., 2008
289	Codon	del	TGCAGCC^(289)AAGaccACATGGTTTA	Yes	x	Netherlands	European (non-Finnish)	Sipe et al., 1977
292	Codon	del	ACCACA^(292)TGGTttattatg_EI_gtAGGTCAATCT	Yes	Hermansky-Pudlak Syndrome	Arabian peninsula	Arabian	Khan et al., 2016
